# Supplementary material for: Potentially repurposable drugs for schizophrenia identified from its interactome
Source: Sci Rep. 2019 Sep 3;9:12682. doi: 10.1038/s41598-019-48307-w (PMC6722087; doi:10.1038/s41598-019-48307-w)
Supplement: Supplementary file 2 — Dataset 2 [file 41598_2019_48307_MOESM2_ESM.xlsx]

## Sheet: Data File 2
Data File 2 – Genes associated with neuropsychiatric disorders: Neuropsychiatric disorders associated with genes in the network of PPIs of acetazolamide and amiloride targets are shown in this file
Acetazolamide			Amiloride
Genes	Diseases		Gene	Diseases
AQP1	Alzheimer's disease		PLAU	Alzheimer's disease
	Epilepsy		NEDD4	Bipolar disorder
CA2	Schizophrenia		STX1A	Schizophrenia
	Alzheimer's disease			Autistic disorder
	Bipolar disorder		MAPK1	Bipolar disorder
DAXX	Schizophrenia			Schizophrenia
	Alzheimer's disease		HECW1	Alzheimer's disease
	Bipolar disorder		DAO	Schizophrenia
	Parkinson Disease			Bipolar disorder
EPHB2	Schizophrenia			Autistic disorder
	Alzheimer's disease			Depressive disorder
	Autistic disorder		CSNK2A1	Schizophrenia
	Bipolar disorder		AOC1	Parkinson's disease
	Epilepsy		ASIC2	Autistic disorder
	Major depressive disorder			Parkinson's disease
	Parkinson Disease		LASP1	Alzheimer's disease
HSPD1	Schizophrenia			Schizophrenia
	Alzheimer's disease		SMG6	Bipolar disorder
	Bipolar disorder			Schizophrenia
	Parkinson Disease		PICK1	Schizophrenia
SLC4A3	Epilepsy
SLC9A1	Epilepsy
SRC	Autistic disorder
TCF4	Schizophrenia
	Autistic disorder
	Bipolar disorder
	Epilepsy
	Mental Depression
TNK2	Epilepsy
TRAF1	Schizophrenia
	Alzheimer's disease
TRAF2	Alzheimer's disease
MTUS2	Attention deficit hyperactivity disorder
	Schizophrenia
PICK1	Schizophrenia
GRM3	Schizophrenia
	Bipolar disorder
OLR1	Alzheimer's disease
TBP	Schizophrenia
	Parkinsonian disorders
PML	Schizophrenia
FOS	Major depressive disorder
