# Supplementary material for: Potentially repurposable drugs for schizophrenia identified from its interactome
Source: Sci Rep. 2019 Sep 3;9:12682. doi: 10.1038/s41598-019-48307-w (PMC6722087; doi:10.1038/s41598-019-48307-w)
Supplement: Supplementary file 3 — Dataset 3 [file 41598_2019_48307_MOESM3_ESM.xlsx]

## Sheet: Data File 3
Data File 3 – GWAS traits, diseases and pathways from LENS analysis: GWAS traits, diseases and pathways enriched in the network of PPIs of genes found to have anti-correlated expression in schizophrenia and on administration of the potentially repurposable drugs are shown in this file
Drugs	Average shortest path length	GWAS traits	Diseases	Pathways	Genes in SCZ interactome
Acetazolamide # Candidate genes=119 # Network genes=1566	Candidates=8.53 Random=16.56	# GWAS genes=155, # Overlap=22, Rheumatoid arthritis (p=0.00471) ATM, TNFRSF14, BLK, CD2, CD247, PTPN22, CLNK, DPP4, ETS1, GATA3, IFNGR2, NFKBIE, RUNX1, MED1, ARL15, REL, TRAF6, CDK5RAP2, STAT4, TNFAIP3, TRAF1, UBE2L3	# Disease genes=4, # Overlap=4, Alzheimer's disease (p=0.00004) APOE, APP, PSEN1, PSEN2	# Pathway genes=310, # Overlap=96, Antigen processing: ubiquitination and proteasome degradation (p=0) HACE1, CUL3, CUL2, CUL1, SH3RF1, LNX1, SOCS1, RNF182, LRSAM1, HERC3, HERC2, BTRC, UBE2M, CBLB, UBE2L6, WSB1, UBE2U, UBE4A, UBE2D4, RNF14, TRIM69, DZIP3, DCAF1, KEAP1, FBXL5, PJA2, FBXO6, RBX1, ITCH, ZNRF2, RNF41, STUB1, TRAIP, FZR1, ARIH2, UBE2E3, RNF138, TRAF7, ANAPC11, RBCK1, TMEM189-UBE2V1, K…	STAG1, FAM13B, RAD51AP1, CD59, AQR, ORC4, ZNF124, HDAC4, PCNXL4, AGTPBP1, STAG2, CLK1, CAND1, RCBTB1, DCUN1D4, PDCD4
Alfacalcidol # Candidate genes=121 # Network genes=1849	Candidates=5.92 Random=16.39	# GWAS genes=228, # Overlap=45, Inflammatory bowel disease (p=0) SNX32, SOCS1, RPS6KA4, CEBPB, CEBPG, CNTF, RASSF5, TNIP1, FCGR2B, TAB1, FOS, FYN, ATF4, LILRB4, IL24, RELA, HCK, RIMBP3, CXCR2, JAK2, LIF, LNPEP, SMAD3, SMAD7, MST1, OSM, PRKCB, MAPK1, REL, RORC, RPS6KA2, RPS6KB1, IKZF3, STAT1, STAT3, STAT5A, STAT5B, CARD9, SLAMF1, TYK2, UBE2L3, VDR, UBQLN4, SMURF1, FOSL1 # GWAS genes=155, # Overlap…	# Disease genes=4, # Overlap=3, Alzheimer's disease (p=0.00294) APOE, APP, PSEN1 # Disease genes=12, # Overlap=5, Parkinson's disease (p=0.00305) GIGYF2, HTRA2, UCHL1, PRKN, SNCA	# Pathway genes=479, # Overlap=82, Neutrophil degranulation (p=0.00255) ADAM10, AP2A2, RHOA, RHOG, ASAH1, LAMTOR3, SNAP23, IQGAP1, CAT, CD33, CD36, CD47, CD59, VAPA, SNAP29, PSAP, BRI3, COPB1, SCAMP1, PRDX6, MAPK14, CSNK2B, CTSD, SIRPA, MVP, DOCK2, TOM1, ARPC5, EEF1A1, RAB14, XRCC6, CAB39, RAB10, HMGB1, HMOX2, HSPA1A, HSPA1A, HSPA8, HSP90AA1, HSP90AB1, CXCR2, ITGAV, JUP, CEACAM1, LAIR1, LAMP2, MI…	ATP2A2, MAN2A1, IDH3A, MED23, CYP51A1, CDC27, MAPK9, MATR3, ERBB3, BCL2L2, GORASP2, COPB1, PLCB1, GNAI1, JAK1, RPS6KB1, CHN2, SMAD4, PAFAH1B1, PRKAA1, OGT, EPS15, ST13, DCUN1D4, APC, FAM208B, PATL1
Antazoline # Candidate genes=34 # Network genes=420	Candidates=9.15 Random=16.51	# GWAS genes=7, # Overlap=2, Brain connectivity (p=0.00862) NEDD4, UBE2A # GWAS genes=1, # Overlap=1, Neuroanatomic and neurocognitive phenotypes (p=0.021) DISC1 # GWAS genes=1, # Overlap=1, memory performance (p=0.021) BAIAP2	# Disease genes=4, # Overlap=4, Alzheimer's disease (p=0) APOE, APP, PSEN1, PSEN2	# Pathway genes=310, # Overlap=23, Antigen processing: ubiquitination and proteasome degradation (p=0) UBE2E3, RNF138, CUL3, CUL1, SKP1, TRIM32, NEDD4, LNX1, BTRC, PRKN, CDC34, UBB, UBC, UBE2A, UBE2B, UBE2D2, UBE2D3, UBE2L3, UBE3A, PSMF1, LONRF1, PSMA1, PSMB2	RBBP4, MEMO1, MATR3, EIF5, RCBTB2, BAIAP2, PDCD4, KCTD9
Cinnarizine # Candidate genes=57 # Network genes=741	Candidates=7.51 Random=16.53	# GWAS genes=228, # Overlap=20, Inflammatory bowel disease (p=0.00034) RPS6KB1, TAB1, IFNG, STAT1, STAT3, CARD9, SOCS1, IL24, RORC, UBE2L3, USF1, VDR, PRKCB, IL3, DNMT3B, JAK2, SMURF1, RELA, SMAD3, SMAD7	# Disease genes=4, # Overlap=3, Alzheimer's disease (p=0.0002) APP, PSEN1, PSEN2	# Pathway genes=310, # Overlap=40, Antigen processing: ubiquitination and proteasome degradation (p=0) ARIH2, ANAPC11, FBXO11, SIAH1, SKP1, MYLIP, TRIM21, SOCS1, LNX1, ELOC, ELOB, NEDD4L, SOCS3, UBE2M, PRKN, UBE2L6, UBB, UBC, UBE2D1, UBE2D2, UBE2D3, UBE2E1, UBE2G1, UBE2G2, UBE2L3, UBE3A, RBX1, VHL, RCHY1, RNF7, UBE2F, DCAF1, PSMC3, PSMD4, NEDD4, RBBP6, SMURF1, CUL5, RLIM, FBXW7	PTGS2, PKN2, RAB11A, PRKDC, RBM12, TLE4
Tetracycline # Candidate genes=193 # Network genes=2272	Candidates=7.51 Random=16.53	# GWAS genes=228, # Overlap=46, Inflammatory bowel disease (p=0.00007) PDLIM4, SOCS1, ATF4, EIF3C, IL24, CEBPB, CEBPG, RASSF5, IL23R, TNIP1, TAB1, FOS, FYN, KIAA1841, CXCL1, HCK, TNC, ICAM1, IFNG, JAK2, SMAD3, SMAD7, MST1, IP6K2, PRKCB, MAPK1, PTGER4, REL, RELA, RABEP2, RPS6KB1, IKZF3, STAT1, STAT3, STAT5A, STAT5B, CARD9, NDFIP1, TNFAIP3, TYK2, UBE2L3, USF1, VDR, UBQLN4, AHSA2, SMURF1	# Disease genes=12, # Overlap=8, Parkinson's disease (p=0.00001) ATP13A2, FBXO7, HTRA2, UCHL1, PARK7, PRKN, SNCA, PINK1	# Pathway genes=479, # Overlap=106, Neutrophil degranulation (p=0) AP2A2, ALDOA, ANXA2, APAF1, DEGS1, ARG1, RHOA, RHOG, ASAH1, DYNLL1, CREG1, CEACAM1, C3, CAPN1, CD14, CD36, CD44, CD58, CD59, CDA, GRN, TICAM2, COPB1, SCAMP1, PRDX6, MAPK14, CSNK2B, TIMP2, CYBA, MVP, DYNC1H1, DOCK2, DSP, TOM1, HBB, EEF1A1, EEF2, DYNC1LI1, TUBB4B, FGR, CAP1, FTL, XRCC6, GDI2, DSC1, CKAP4, CXCL1, GSTP1, HLA-B, HMGB1,…
